# Supplementary material for: Prevalence of Aminoglycoside Resistance Genes in Clinical Isolates of Pseudomonas aeruginosa from Taif, Saudi Arabia—An Emergence Indicative Study
Source: Microorganisms. 2023 Sep 12;11(9):2293. doi: 10.3390/microorganisms11092293 (PMC10537265; doi:10.3390/microorganisms11092293)
Supplement: Supplementary file 1 [file microorganisms-11-02293-s001.zip]

Archive with 1 entries (1 files):
- microorganisms-2527209-supplementary.pdf
